# Supplementary material for: Antioxidant and Anti-Inflammatory Activities of Stellera chamaejasme L. Roots and Aerial Parts Extracts
Source: Life (Basel). 2023 Jul 29;13(8):1654. doi: 10.3390/life13081654 (PMC10456005; doi:10.3390/life13081654)
Supplement: Supplementary file 1 [file life-13-01654-s001.zip]

Archive with 1 entries (1 files):
- life-2145321-supplementary.pdf
